# Supplementary material for: Design and Validation of the INCUE Questionnaire: Assessment of Primary Healthcare Nurses’ Basic Training Needs in Palliative Care
Source: Int J Environ Res Public Health. 2021 Oct 19;18(20):10995. doi: 10.3390/ijerph182010995 (PMC8535240; doi:10.3390/ijerph182010995)
Supplement: Supplementary file 1 [file ijerph-18-10995-s001.zip]

Archive with 1 entries (1 files):
- ijerph-1398475-Supplementary material.pdf
